# Supplementary material for: Relevance of kinetic interactions and co-formulants for plant protection product liver toxicity in vitro
Source: Arch Toxicol. 2025 Apr 28;99(8):3247–68. doi: 10.1007/s00204-025-04071-7 (PMC12367838; doi:10.1007/s00204-025-04071-7)
Supplement: Supplementary file 1 — Supplementary file1 (XLSX 99 KB) [file 204_2025_4071_MOESM1_ESM.xlsx]

## Sheet: Information
Article name: Relevance of kinetic interactions and co-formulants for plant protection product liver toxicity in vitro
Journal name: Archives of Toxicology
Author names: Yemurai Musengi1,2, Ilinca Suciu1, Tewes Tralau3 and Denise Bloch1
Affiliation: 1Department of Pesticides Safety, German Federal Institute for Risk Assessment (BfR), Max-Dohrn-Straße 8-10, 10589 Berlin, Germany.
2German Federal Institute for Risk Assessment (BfR), Max-Dohrn-Straße 8-10, 10589 Berlin, Germany.
3University of Potsdam, Institute of Nutritional Science, Department of Nutritional Toxicology, Arthur-Scheunert-Alle 114-116, 14558 Nuthetal, Germany.
Email address of corresponding author: Yemurai.Musengi@bfr.bund.de

## Sheet: DIF_MDP_ADMET 
Structure	Identifier	*Risks*	*PCB*	*TRNS Substr*	*TRNS Inh*	*CYP Substr*	*CYP CLint*	*UGT Substr*	ADMET_Risk	ADMET_Code	S+Acidic_pKa	S+Mixed_pKa	S+Basic_pKa	DiffCoef	MlogP	S+logP	UNCR:S+logP	S+logD	logHLC	UNCR:logHLC	OUT:logHLC	S+Peff	UNCR:S+Peff	S+MDCK	UNCR:S+MDCK	Perm_Cornea	UNCR:Perm_Cornea	Perm_Skin	UNCR:Perm_Skin	OUT:Perm_Skin	S+Sw	UNCR:S+Sw	S+pH_Satd	S+S_Intrins	SolFactor	S+S_pH	S+FaSSGF	OUT:S+FaSSGF	S+FaSSIF	UNCR:S+FaSSIF	OUT:S+FaSSIF	S+FeSSIF	SupSatn	CONF:SupSatn	BBB_Filter	CONF:BBB_Filter	OUT:BBB_Filter	LogBB	UNCR:LogBB
	Compound identifier. The field used to populate this column is specified when the input file is opened. If an identifier field was not selected, the identifier will be a unique integer ID.	ADMET_Risk [4.193,4.258], Absn_Risk [1.000,2.000], CYP_Risk [1.421,2.502]	MWt [406.271,411.888], N_FrRotB [5.000,13.000], S+logP [3.326,4.157], S+Peff [4.429,5.345], log(S+Sw) [-2.326,-1.472]	Pgp_Substr [0.000,1.000], BCRP_Substr [0.000,0.000], OATP1B1_Substr [0.000,1.000], OATP1B3_Substr [0.000,0.000], OAT1_Substr [0.000,0.000], OAT3_Substr [0.000,1.000], OCT1_Substr [0.000,0.000], OCT2_Substr [0.000,1.000]	Pgp_Inh [1.000,1.000], BCRP_Inh [0.000,0.000], OATP1B1_Inh [0.000,0.000], OATP1B3_Inh [0.000,0.000], BSEP_Inh [0.000,0.000], OAT1_Inh [0.000,0.000], OAT3_Inh [0.000,0.000], OCT1_Inh [0.000,0.000], OCT2_Inh [0.000,1.000]	CYP1A2_Substr [0.000,1.000], CYP2C9_Substr [1.000,1.000], CYP2C19_Substr [0.000,1.000], CYP2D6_Substr [0.000,0.000], CYP3A4_Substr [1.000,1.000], CYP2A6_Substr [0.000,0.000], CYP2B6_Substr [0.000,1.000], CYP2C8_Substr [1.000,1.000], CYP2E1_Substr [0.000,0.000]	log(CYP1A2_CLint) [0.000,3.500], log(CYP2C9_CLint) [0.000,3.500], log(CYP2C19_CLint) [0.000,3.500], log(CYP2D6_CLint) [0.000,3.500], log(CYP3A4_CLint) [0.000,3.500], log(CYP_HLM_CLint) [0.000,3.500], log(CYP_RLM_CLint) [0.000,3.500]	UGT1A1 [0.000,1.000], UGT1A3 [0.000,0.000], UGT1A4 [0.000,0.000], UGT1A6 [0.000,0.000], UGT1A8 [0.000,0.000], UGT1A9 [0.000,1.000], UGT1A10 [0.000,0.000], UGT2B7 [0.000,1.000], UGT2B15 [0.000,1.000]	Full ADMET Risk: a score in the 0-22 range indicating the number of potential ADMET problems a compound might have. Exceeds 7 for 10% of a focused WDI subset when ALL component risks are included. Absorption contributes up to 8, distribution up to 2, CYP metabolism up to 6, and Toxicity up to 6. WARNING: rules related to unlicensed modules that are turned off will result in lower overall scores.	Full ADMET Risk rule codes: Size, RotB=rotatable bonds, HBD=H-bond donors, HBA=H-bond acceptors, ch=charge, Kow=lipophilicity, Peff=permeability, Sw=water solubility, fu=fraction unbound, Vd=volume of distribution, hERG=hERG inhibition, rat=acute rat toxicity, Xr=carcinogenicity in rat, Xm=carcinogenicity in mice, HEPX=hepatotoxicity, MUT=likely Ames positive; 1A2=high clearance by CYP 1A2, etc.,…	Predicted macroscopic pKa that appear to be dominated by acidic functional groups. ***Click pKa button for full detail.*** IF YOU EVALUATE pKa predictions, then include experimental pKa in the input file and click the pKa button in a Chart window.	Predicted macroscopic pKa that have approximately equal contribution from acidic and basic functional groups. ***Click pKa button for full detail.*** IF YOU EVALUATE pKa predictions, then include experimental pKa in the input file and click the pKa button in a Chart window.	Predicted macroscopic pKa that appear to be dominated by basic functional groups. ***Click pKa button for full detail.*** IF YOU EVALUATE pKa predictions, then include experimental pKa in the input file and click the pKa button in a Chart window.	Hayduk-Laudie infinite dilution diffusion coefficient (cm^2/s x 10^5) of nonelectrolytes in water.	Moriguchi estimation of log P.	Simulations Plus model of log P.		log D, at pH specified in Options, based on S+logP.	Logarithm of the air-water partition coefficient (Henry's Law Constant at 25 C) in atm*m^3/mol.			Effective human jejunal permeability (cm/s x 10^4).		Apparent MDCK Transwell permeability (cm/s x 10^7).		Permeability through the rabbit cornea (cm/s x 10^7).		Permeability through human skin (cm/s x 10^7).			Water solubility (mg/mL).		Native pH calculated at S+Sw solubility.	Intrinsic water solubility (mg/mL) based on S+Sw and S+pH_Satd models.	Universal salt solubility factor based on S+Sw model.	Water solubility (mg/mL) calculated at pH specified in Options, based on S+Sw and S+pH_Satd models.	Solubility in simulated gastric fluid (mg/mL).		Solubility in simulated intestinal fluid in fasted state (mg/mL).			Solubility in simulated intestinal fluid in fed state (mg/mL).	Predicts whether or not a compound has tendency to supersaturate (SupSat) in water.		Predicts whether or not a compound can penetrate the Blood Brain Barrier.			Logarithm of the Brain/Blood partition coefficient.
	DIF								4.258	Kow; Sw; fu; 1A2; 3A4	None	None	2.45; -3.49	0.682	3.532	4.157	0.266	4.157	-7.905	1.323	1	5.345	0.247	929.155	0.49	491.582	0.397	6.138	0.523		0.005	0.67	7.001	0.005	1740.96	0.005	0.033		0.005	0.69		0.217	SupSat (68%)	68	High (99%)	99		0.29	0.405
	MDP								4.193	RotB; fu; 2C9; 2D6-; 3A4; CL+	None	None	None	0.618	3.373	3.326	0.439	3.326	-11.015	2.507	1	4.429	0.22	1152.99	0.48	174.004	0.358	4.112	0.575	1	0.034	0.74	7	0.034	558.218	0.034	0.017	1	0.001	0.961	1	0.131	SupSat (71%)	71	Low		1	-0.335	0.608
[truncated: 558 more columns]
