# Supplementary material for: Relevance of kinetic interactions and co-formulants for plant protection product liver toxicity in vitro
Source: Arch Toxicol. 2025 Apr 28;99(8):3247–68. doi: 10.1007/s00204-025-04071-7 (PMC12367838; doi:10.1007/s00204-025-04071-7)
Supplement: Supplementary file 2 — Supplementary file2 (XLSX 48 KB) [file 204_2025_4071_MOESM2_ESM.xlsx]

## Sheet: Information
Article name: Relevance of kinetic interactions and co-formulants for plant protection product liver toxicity in vitro
Journal name: Archives of Toxicology
Author names: Yemurai Musengi1,3, Ilinca Suciu1 Tewes Tralau2 and Denise Bloch1
Affiliation: 1Department of Pesticides Safety, German Federal Institute for Risk Assessment (BfR), Max-Dohrn-Straße 8-10, 10589 Berlin, Germany.
2German Federal Institute for Risk Assessment (BfR), Max-Dohrn-Straße 8-10, 10589 Berlin, Germany.
3University of Potsdam, Institute of Nutritional Science, Department of Nutritional Toxicology, Arthur-Scheunert-Alle 114-116, 14558 Nuthetal, Germany.
Email address of corresponding author: Yemurai.Musengi@bfr.bund.de

## Sheet: DIF_LOW
meanID_bio	Probe_ID	Entrez_ID	baseMean	log2FoldChange	lfcSE	stat	pvalue	padj	Fold change
DIF_LOW	PPARA	5465	2442.5	0.0783599	0.126154	0.621145	0.534504	0.787008	1.05582
DIF_LOW	NR1H2	7376	1333.06	0.180553	0.0995272	1.8141	0.0696617	0.318321	1.13332
DIF_LOW	NR1I2	8856	827.028	0.396452	0.186679	2.12371	0.0336943	0.221095	1.31627
DIF_LOW	PPARG	5468	863.667	0.244717	0.158892	1.54014	0.123525	0.421025	1.18486
DIF_LOW	NR1H4	9971	867.694	0.147393	0.113714	1.29617	0.194916	0.516248	1.10757
DIF_LOW	AHR	196	2806.19	-0.128997	0.139302	-0.926021	0.354435	0.668502	0.914467
DIF_LOW	NR1I3	9970	73	-0.385459	0.321165	-1.20019	0.230065	0.555402	0.765535
DIF_LOW	NR3C1	2908	2227.44	-0.211086	0.1248	-1.6914	0.0907596	0.36213	0.863886
DIF_LOW	RARA	5914	628.972	0.118782	0.140326	0.846476	0.397287	0.703687	1.08582
DIF_LOW	RARG	5916	187.167	0.0728518	0.207709	0.350741	0.725783	0.892242	1.05179
DIF_LOW	RARB	5915	21.3056	0.359728	0.517337	0.695345	0.486839	0.759438	1.28318
DIF_LOW	ACOX1	51	3145.19	0.175683	0.0695367	2.52649	0.011521	0.119377	1.1295
DIF_LOW	MLXIPL	51085	7062.39	0.149719	0.226162	0.661999	0.507972	0.773221	1.10935
DIF_LOW	SREBF1	6720	2448.42	-0.523388	0.174173	-3.00499	0.00265591	0.0491078	0.695736
DIF_LOW	FASN	2194	41058.2	0.440435	0.188514	2.33635	0.0194732	0.161329	1.35701
DIF_LOW	SCD	6319	73715.9	0.566547	0.182429	3.10557	0.0018991	0.0404126	1.48098
DIF_LOW	INSIG1	3638	21703.4	1.02416	0.342322	2.9918	0.00277334	0.0505818	2.03377
DIF_LOW	CD36	948	20.1667	0.878043	0.40577	2.1639	0.0304723	0.208834	1.83788
DIF_LOW	CYP1A1	1543	345.278	1.38304	0.511957	2.70147	0.0069033	0.089271	2.60817
DIF_LOW	CYP1A2	1544	13.8333	0.391092	0.557721	0.701232	0.483158	0.757678	1.31139
DIF_LOW	CYP2B6	1555	1158.83	0.274815	0.194679	1.41163	0.158058	0.472095	1.20984
DIF_LOW	CYP2C9	1559	7875.03	-0.397231	0.152865	-2.59857	0.00936124	0.107074	0.759314
DIF_LOW	CYP2C19	1557	1664.31	0.0662452	0.233135	0.28415	0.776296	0.911449	1.04699
DIF_LOW	CYP2D6	1565	16.5278	-0.228497	0.434728	-0.525607	0.599161	0.825117	0.853524
DIF_LOW	CYP3A4	1576	43933.8	0.94969	0.168023	5.65213	1.58469e-08	4.77186e-06	1.93146

## Sheet: DIF_HIGH
meanID_bio	Probe_ID	Entrez_ID	baseMean	log2FoldChange	lfcSE	stat	pvalue	padj	Fold change
DIF_HIGH	PPARA	5465	2442.5	-0.306711	0.126448	-2.4256	0.015283	0.0234701	0.808483
DIF_HIGH	NR1H2	7376	1333.06	0.862115	0.0983653	8.76442	1.87743e-18	1.83453e-17	1.8177
DIF_HIGH	NR1I2	8856	827.028	0.30674	0.186785	1.64221	0.100547	0.132344	1.23691
DIF_HIGH	PPARG	5468	863.667	2.42054	0.153765	15.7419	7.80897e-56	1.16385e-53	5.35372
DIF_HIGH	NR1H4	9971	867.694	-0.405646	0.115156	-3.52258	0.000427375	0.000845185	0.754898
DIF_HIGH	AHR	196	2806.19	0.544449	0.13887	3.92056	8.83418e-05	0.000193137	1.45846
DIF_HIGH	NR1I3	9970	73	-1.42885	0.330073	-4.32889	1.4986e-05	3.62311e-05	0.371426
DIF_HIGH	NR3C1	2908	2227.44	0.413389	0.124246	3.32718	0.000877309	0.0016528	1.33181
DIF_HIGH	RARA	5914	628.972	0.4466	0.139509	3.20124	0.0013684	0.00250972	1.36282
DIF_HIGH	RARG	5916	187.167	0.110216	0.207464	0.531253	0.595244	0.646937	1.07939
DIF_HIGH	RARB	5915	21.3056	1.04164	0.500495	2.08121	0.0374143	0.0533482	2.05856
DIF_HIGH	ACOX1	51	3145.19	-0.0248894	0.0697442	-0.356867	0.721191	0.762317	0.982896
DIF_HIGH	MLXIPL	51085	7062.39	0.247187	0.226149	1.09302	0.274383	0.326836	1.18689
DIF_HIGH	SREBF1	6720	2448.42	-1.01301	0.174463	-5.80643	6.38181e-09	2.33078e-08	0.495513
DIF_HIGH	FASN	2194	41058.2	-0.332468	0.188543	-1.76335	0.0778408	0.104679	0.794177
DIF_HIGH	SCD	6319	73715.9	-0.740298	0.182456	-4.05739	4.96234e-05	0.000112162	0.598616
DIF_HIGH	INSIG1	3638	21703.4	-1.04918	0.342422	-3.064	0.00218401	0.00387273	0.483243
DIF_HIGH	CD36	948	20.1667	-0.527791	0.447864	-1.17846	0.238612	0.288229	0.693616
DIF_HIGH	CYP1A1	1543	345.278	2.82296	0.508249	5.55429	2.78745e-08	9.43105e-08	7.07614
DIF_HIGH	CYP1A2	1544	13.8333	-2.22451	0.723616	-3.07415	0.00211102	0.00375278	0.213972
DIF_HIGH	CYP2B6	1555	1158.83	0.643519	0.19422	3.31335	0.000921841	0.0017305	1.56213
DIF_HIGH	CYP2C9	1559	7875.03	-2.17303	0.153328	-14.1724	1.35857e-45	1.15205e-43	0.221745
DIF_HIGH	CYP2C19	1557	1664.31	-1.84795	0.234584	-7.87753	3.33921e-15	2.36989e-14	0.277788
DIF_HIGH	CYP2D6	1565	16.5278	0.41536	0.418319	0.992927	0.320746	0.375246	1.33363
DIF_HIGH	CYP3A4	1576	43933.8	-0.261062	0.168074	-1.55325	0.120363	0.156087	0.834474

## Sheet: MDP_LOW
meanID_bio	Probe_ID	Entrez_ID	baseMean	log2FoldChange	lfcSE	stat	pvalue	padj	Fold change
MDP_LOW	PPARA	5465	2442.5	-0.140895	0.126312	-1.11546	0.264654	0.363186	0.906956
MDP_LOW	NR1H2	7376	1333.06	0.286843	0.0993091	2.88838	0.00387227	0.0103244	1.21997
MDP_LOW	NR1I2	8856	827.028	-0.697853	0.188548	-3.70118	0.000214596	0.000802625	0.616489
MDP_LOW	PPARG	5468	863.667	1.5234	0.155037	9.82603	8.69844e-23	5.23859e-21	2.87468
MDP_LOW	NR1H4	9971	867.694	0.17249	0.11366	1.51759	0.129117	0.203195	1.127
MDP_LOW	AHR	196	2806.19	0.37357	0.138962	2.6883	0.00718177	0.0176877	1.29555
MDP_LOW	NR1I3	9970	73	-3.35811	0.374921	-8.95685	3.34085e-19	1.33589e-17	0.0975234
MDP_LOW	NR3C1	2908	2227.44	0.0835614	0.124509	0.671128	0.502139	0.599681	1.05963
MDP_LOW	RARA	5914	628.972	0.163997	0.140202	1.16972	0.242112	0.338741	1.12039
MDP_LOW	RARG	5916	187.167	0.634764	0.204596	3.10252	0.0019188	0.00558641	1.55268
MDP_LOW	RARB	5915	21.3056	1.61933	0.49105	3.2977	0.000974811	0.00306289	3.07233
MDP_LOW	ACOX1	51	3145.19	0.0496736	0.0696637	0.713048	0.475816	0.576507	1.03503
MDP_LOW	MLXIPL	51085	7062.39	-0.140937	0.226206	-0.623048	0.533253	0.627728	0.90693
MDP_LOW	SREBF1	6720	2448.42	-0.464915	0.174145	-2.66971	0.00759166	0.0185271	0.724514
MDP_LOW	FASN	2194	41058.2	0.820053	0.188505	4.35029	1.35955e-05	6.78397e-05	1.76547
MDP_LOW	SCD	6319	73715.9	0.602795	0.182429	3.30428	0.00095222	0.00300021	1.51866
MDP_LOW	INSIG1	3638	21703.4	0.835948	0.342326	2.44196	0.0146076	0.0325284	1.78503
MDP_LOW	CD36	948	20.1667	0.94789	0.404495	2.34339	0.0191093	0.0409882	1.92905
MDP_LOW	CYP1A1	1543	345.278	2.39529	0.508999	4.70587	2.52785e-06	1.46728e-05	5.26081
MDP_LOW	CYP1A2	1544	13.8333	-0.5747	0.592479	-0.969992	0.33205	0.435926	0.671426
MDP_LOW	CYP2B6	1555	1158.83	0.419109	0.194485	2.15497	0.0311642	0.061938	1.3371
MDP_LOW	CYP2C9	1559	7875.03	-1.6038	0.153115	-10.4745	1.13175e-25	8.69739e-24	0.329009
MDP_LOW	CYP2C19	1557	1664.31	-1.2958	0.233958	-5.53858	3.04935e-08	2.59327e-07	0.407311
MDP_LOW	CYP2D6	1565	16.5278	-0.842651	0.457718	-1.84098	0.0656243	0.115976	0.557618
MDP_LOW	CYP3A4	1576	43933.8	1.04879	0.168021	6.24204	4.31897e-10	5.08185e-09	2.0688

## Sheet: MDP_HIGH
meanID_bio	Probe_ID	Entrez_ID	baseMean	log2FoldChange	lfcSE	stat	pvalue	padj	Fold change
MDP_HIGH	PPARA	5465	2442.5	-0.45889	0.126587	-3.6251	0.000288845	0.000676385	0.727546
MDP_HIGH	NR1H2	7376	1333.06	0.516774	0.0988874	5.22589	1.7332e-07	6.64935e-07	1.43075
MDP_HIGH	NR1I2	8856	827.028	-0.756764	0.188694	-4.01053	6.05828e-05	0.000159625	0.591822
MDP_HIGH	PPARG	5468	863.667	2.20304	0.154005	14.3049	2.03846e-46	2.2786e-44	4.60448
MDP_HIGH	NR1H4	9971	867.694	-0.248968	0.114692	-2.17075	0.0299499	0.0474815	0.841498
MDP_HIGH	AHR	196	2806.19	0.761808	0.138768	5.48978	4.02443e-08	1.66987e-07	1.69561
MDP_HIGH	NR1I3	9970	73	-3.95479	0.403126	-9.8103	1.01663e-22	2.09503e-21	0.0644897
MDP_HIGH	NR3C1	2908	2227.44	0.166911	0.124437	1.34133	0.179813	0.234812	1.12265
MDP_HIGH	RARA	5914	628.972	0.205228	0.140092	1.46495	0.142935	0.192025	1.15287
MDP_HIGH	RARG	5916	187.167	0.471142	0.205386	2.29394	0.0217939	0.0355914	1.38621
MDP_HIGH	RARB	5915	21.3056	1.45898	0.493321	2.95747	0.00310179	0.00602039	2.74914
MDP_HIGH	ACOX1	51	3145.19	-0.100652	0.0698302	-1.44139	0.149475	0.199738	0.932611
MDP_HIGH	MLXIPL	51085	7062.39	-0.594731	0.226295	-2.62812	0.00858576	0.015263	0.662168
MDP_HIGH	SREBF1	6720	2448.42	-1.14867	0.174562	-6.58031	4.69459e-11	2.83307e-10	0.45104
MDP_HIGH	FASN	2194	41058.2	0.177966	0.188522	0.944003	0.345168	0.412686	1.13129
MDP_HIGH	SCD	6319	73715.9	-0.276752	0.182444	-1.51692	0.129288	0.175674	0.825447
MDP_HIGH	INSIG1	3638	21703.4	0.0487238	0.342352	0.142321	0.886827	0.910967	1.03435
MDP_HIGH	CD36	948	20.1667	0.530367	0.413036	1.28407	0.199118	0.256705	1.4443
MDP_HIGH	CYP1A1	1543	345.278	3.45357	0.507478	6.80535	1.00803e-11	6.58122e-11	10.9554
MDP_HIGH	CYP1A2	1544	13.8333	-1.10294	0.622066	-1.77303	0.076224	0.109865	0.465566
MDP_HIGH	CYP2B6	1555	1158.83	0.0127491	0.195083	0.0653521	0.947894	0.959798	1.00888
MDP_HIGH	CYP2C9	1559	7875.03	-2.56751	0.153534	-16.7228	8.94761e-63	2.80898e-60	0.168695
MDP_HIGH	CYP2C19	1557	1664.31	-2.70707	0.236179	-11.4619	2.04867e-30	7.8719e-29	0.153141
MDP_HIGH	CYP2D6	1565	16.5278	-0.116027	0.431369	-0.268974	0.78795	0.829187	0.922725
MDP_HIGH	CYP3A4	1576	43933.8	-0.511234	0.168091	-3.0414	0.0023548	0.00468198	0.701622

## Sheet: D+M_1.1_LOW
baseMean	meanID_bio	Probe_ID	Entrez_ID	log2FoldChange	lfcSE	stat	pvalue	padj	Fold change
2442.5	MIX_LOW	PPARA	5465	0.0159055	0.126196	0.126038	0.899702	0.971984	1.01109
1333.06	MIX_LOW	NR1H2	7376	0.121868	0.0996545	1.22291	0.221365	0.599481	1.08814
827.028	MIX_LOW	NR1I2	8856	0.379554	0.186699	2.03298	0.042055	0.333139	1.30094
863.667	MIX_LOW	PPARG	5468	0.0474543	0.159838	0.296889	0.766551	0.92622	1.03344
867.694	MIX_LOW	NR1H4	9971	0.128988	0.113754	1.13392	0.256828	0.632261	1.09353
2806.19	MIX_LOW	AHR	196	-0.214271	0.139372	-1.5374	0.124195	0.485697	0.861981
73	MIX_LOW	NR1I3	9970	-0.0365465	0.31933	-0.114447	0.908883	0.973813	0.974986
2227.44	MIX_LOW	NR3C1	2908	-0.150178	0.124735	-1.20398	0.228598	0.606046	0.901139
628.972	MIX_LOW	RARA	5914	0.144632	0.140254	1.03121	0.302442	0.674131	1.10545
187.167	MIX_LOW	RARG	5916	0.135168	0.207304	0.652029	0.514382	0.811273	1.09822
21.3056	MIX_LOW	RARB	5915	-0.346552	0.544398	-0.636578	0.5244		0.786462
3145.19	MIX_LOW	ACOX1	51	0.152179	0.0695595	2.18775	0.0286879	0.290551	1.11125
7062.39	MIX_LOW	MLXIPL	51085	0.189057	0.226157	0.835953	0.403181	0.746292	1.14002
2448.42	MIX_LOW	SREBF1	6720	-0.428888	0.174128	-2.46307	0.0137754	0.213422	0.742834
41058.2	MIX_LOW	FASN	2194	0.156132	0.188523	0.828185	0.407566	0.748609	1.1143
73715.9	MIX_LOW	SCD	6319	0.272057	0.182433	1.49127	0.135891	0.502044	1.20753
21703.4	MIX_LOW	INSIG1	3638	0.47734	0.342336	1.39436	0.163208	0.53704	1.39217
20.1667	MIX_LOW	CD36	948	-0.146057	0.432648	-0.33759	0.735672		0.903717
345.278	MIX_LOW	CYP1A1	1543	1.59048	0.511174	3.11143	0.00186182	0.0870417	3.0115
13.8333	MIX_LOW	CYP1A2	1544	1.12384	0.542397	2.07198	0.038267		2.17926
1158.83	MIX_LOW	CYP2B6	1555	0.984104	0.193888	5.07564	3.86198e-07	0.000257285	1.97808
7875.03	MIX_LOW	CYP2C9	1559	-0.0383328	0.152823	-0.250831	0.801944	0.93965	0.97378
1664.31	MIX_LOW	CYP2C19	1557	-0.0145631	0.233165	-0.0624582	0.950198	0.985018	0.989956
16.5278	MIX_LOW	CYP2D6	1565	-0.323677	0.437758	-0.739397	0.459666		0.799031
43933.8	MIX_LOW	CYP3A4	1576	1.09257	0.16802	6.50266	7.89106e-11	1.75234e-07	2.13254

## Sheet: D+M_1.1_HIGH
meanID_bio	Probe_ID	Entrez_ID	baseMean	log2FoldChange	lfcSE	stat	pvalue	padj	Fold change
MIX_HIGH	PPARA	5465	2442.5	-0.110984	0.118497	-0.936592	0.348968	0.414275	0.925956
MIX_HIGH	NR1H2	7376	1333.06	0.589918	0.0928299	6.35482	2.08669e-10	9.6036e-10	1.50516
MIX_HIGH	NR1I2	8856	827.028	-0.456824	0.176246	-2.59197	0.00954268	0.0162589	0.728588
MIX_HIGH	PPARG	5468	863.667	2.11093	0.145386	14.5194	9.12651e-48	6.32215e-46	4.31969
MIX_HIGH	NR1H4	9971	867.694	-0.138761	0.107239	-1.29394	0.195685	0.250245	0.908299
MIX_HIGH	AHR	196	2806.19	0.348179	0.130437	2.66934	0.00760013	0.0131759	1.27295
MIX_HIGH	NR1I3	9970	73	-2.69728	0.327247	-8.24232	1.68898e-16	1.38758e-15	0.154184
MIX_HIGH	NR3C1	2908	2227.44	0.178747	0.116774	1.53071	0.125841	0.169044	1.1319
MIX_HIGH	RARA	5914	628.972	0.0451034	0.131869	0.34203	0.732328	0.779561	1.03176
MIX_HIGH	RARG	5916	187.167	-0.104217	0.196041	-0.531611	0.594996	0.656043	0.930309
MIX_HIGH	RARB	5915	21.3056	0.822104	0.476695	1.72459	0.0846015	0.118885	1.76798
MIX_HIGH	ACOX1	51	3145.19	-0.148363	0.0655468	-2.26346	0.0236073	0.037294	0.902274
MIX_HIGH	MLXIPL	51085	7062.39	-0.1487	0.212229	-0.700659	0.483516	0.547821	0.902063
MIX_HIGH	SREBF1	6720	2448.42	-1.18464	0.163706	-7.23641	4.60725e-13	2.76791e-12	0.439934
MIX_HIGH	FASN	2194	41058.2	0.177316	0.176882	1.00245	0.316125	0.380272	1.13078
MIX_HIGH	SCD	6319	73715.9	-0.255974	0.171177	-1.49538	0.134816	0.179808	0.837422
MIX_HIGH	INSIG1	3638	21703.4	-0.336	0.321226	-1.04599	0.295564	0.358285	0.792235
MIX_HIGH	CD36	948	20.1667	0.325177	0.395302	0.822605	0.410733	0.476556	1.25282
MIX_HIGH	CYP1A1	1543	345.278	3.1864	0.477873	6.66789	2.59512e-11	1.31494e-10	9.10337
MIX_HIGH	CYP1A2	1544	13.8333	-1.11971	0.571771	-1.95831	0.0501932	0.0741268	0.460187
MIX_HIGH	CYP2B6	1555	1158.83	0.977664	0.182044	5.37049	7.85242e-08	2.71404e-07	1.96927
MIX_HIGH	CYP2C9	1559	7875.03	-2.37279	0.143859	-16.4938	4.0629e-61	6.11715e-59	0.193071
MIX_HIGH	CYP2C19	1557	1664.31	-1.4593	0.219499	-6.64829	2.96516e-11	1.49201e-10	0.363671
MIX_HIGH	CYP2D6	1565	16.5278	-0.677401	0.417195	-1.62371	0.104439	0.143282	0.625291
MIX_HIGH	CYP3A4	1576	43933.8	0.124969	0.157676	0.792566	0.428031	0.493521	1.09048

## Sheet: D+M_1.8_LOW
meanID_bio	Probe_ID	Entrez_ID	baseMean	log2FoldChange	lfcSE	stat	pvalue	padj	Fold change
2MIX_LOW	PPARA	5465	2442.5	-0.00691747	0.126212	-0.0548082	0.956291	0.983548	0.995217
2MIX_LOW	NR1H2	7376	1333.06	0.0694625	0.0997725	0.696209	0.486298	0.725778	1.04933
2MIX_LOW	NR1I2	8856	827.028	0.0964933	0.187061	0.515838	0.605967	0.802365	1.06917
2MIX_LOW	PPARG	5468	863.667	0.237708	0.158924	1.49574	0.134721	0.373667	1.17912
2MIX_LOW	NR1H4	9971	867.694	0.157941	0.113691	1.38921	0.16477	0.41595	1.11569
2MIX_LOW	AHR	196	2806.19	-0.130917	0.139303	-0.939796	0.347322	0.612747	0.913251
2MIX_LOW	NR1I3	9970	73	-1.13832	0.326945	-3.48169	0.000498266	0.00987659	0.454288
2MIX_LOW	NR3C1	2908	2227.44	-0.0554241	0.124639	-0.444678	0.656552	0.834424	0.962312
2MIX_LOW	RARA	5914	628.972	-0.00285419	0.140678	-0.0202888	0.983813	0.995578	0.998024
2MIX_LOW	RARG	5916	187.167	0.372813	0.205903	1.81062	0.0701995	0.256776	1.29487
2MIX_LOW	RARB	5915	21.3056	0.655105	0.509129	1.28672	0.198194	0.45754	1.57473
2MIX_LOW	ACOX1	51	3145.19	0.0396967	0.0696742	0.569747	0.568849	0.779543	1.0279
2MIX_LOW	MLXIPL	51085	7062.39	-0.2342	0.226222	-1.03527	0.300544	0.56711	0.850156
2MIX_LOW	SREBF1	6720	2448.42	-0.650232	0.174239	-3.73184	0.000190087	0.00474936	0.637178
2MIX_LOW	FASN	2194	41058.2	0.697891	0.188508	3.70219	0.000213749	0.00516353	1.62213
2MIX_LOW	SCD	6319	73715.9	0.638709	0.182428	3.50115	0.000463258	0.00935665	1.55693
2MIX_LOW	INSIG1	3638	21703.4	1.49555	0.342313	4.36896	1.24838e-05	0.000566273	2.81972
2MIX_LOW	CD36	948	20.1667	-0.0398887	0.429003	-0.09298	0.925919	0.968654	0.97273
2MIX_LOW	CYP1A1	1543	345.278	3.9257	0.507085	7.74171	9.80901e-15	5.45909e-12	15.1969
2MIX_LOW	CYP1A2	1544	13.8333	1.2319	0.540693	2.27838	0.0227039	0.130278	2.34877
2MIX_LOW	CYP2B6	1555	1158.83	0.994715	0.193879	5.13061	2.88805e-07	2.62831e-05	1.99269
2MIX_LOW	CYP2C9	1559	7875.03	-0.139649	0.152834	-0.91373	0.360859	0.624671	0.90774
2MIX_LOW	CYP2C19	1557	1664.31	0.227363	0.233079	0.975477	0.329324	0.595739	1.17069
2MIX_LOW	CYP2D6	1565	16.5278	-1.5761	0.498508	-3.16164	0.00156885	0.0223218	0.335387
2MIX_LOW	CYP3A4	1576	43933.8	2.16005	0.168001	12.8573	7.82347e-38	1.13206e-33	4.46929

## Sheet: DM_1.8_HIGH
meanID_bio	Probe_ID	Entrez_ID	baseMean	log2FoldChange	lfcSE	stat	pvalue	padj	Fold change
2MIX_HIGH	PPARA	5465	2442.5	-0.345683	0.126482	-2.73307	0.00627479	0.0100526	0.786935
2MIX_HIGH	NR1H2	7376	1333.06	0.728351	0.0985531	7.39044	1.4634e-13	7.76985e-13	1.65674
2MIX_HIGH	NR1I2	8856	827.028	-0.0802177	0.187326	-0.428225	0.668487	0.713798	0.945915
2MIX_HIGH	PPARG	5468	863.667	2.60996	0.153582	16.9939	9.10773e-65	1.91978e-62	6.10488
2MIX_HIGH	NR1H4	9971	867.694	-0.257297	0.114715	-2.24291	0.0249025	0.0360925	0.836654
2MIX_HIGH	AHR	196	2806.19	0.623313	0.138831	4.48971	7.13198e-06	1.70749e-05	1.54041
2MIX_HIGH	NR1I3	9970	73	-1.87716	0.336235	-5.5829	2.36543e-08	7.45926e-08	0.272218
2MIX_HIGH	NR3C1	2908	2227.44	0.457612	0.124215	3.68403	0.000229578	0.000453288	1.37327
2MIX_HIGH	RARA	5914	628.972	0.201186	0.140103	1.43599	0.151006	0.189399	1.14964
2MIX_HIGH	RARG	5916	187.167	0.304374	0.206284	1.47551	0.140075	0.176923	1.23488
2MIX_HIGH	RARB	5915	21.3056	1.33998	0.49517	2.70609	0.00680803	0.0108562	2.53147
2MIX_HIGH	ACOX1	51	3145.19	0.0199159	0.0696953	0.285756	0.775065	0.810323	1.0139
2MIX_HIGH	MLXIPL	51085	7062.39	-0.275533	0.22623	-1.21793	0.223249	0.269959	0.826145
2MIX_HIGH	SREBF1	6720	2448.42	-1.26292	0.174653	-7.23103	4.79347e-13	2.42301e-12	0.416699
2MIX_HIGH	FASN	2194	41058.2	-0.0205128	0.18853	-0.108804	0.913358	0.927629	0.985882
2MIX_HIGH	SCD	6319	73715.9	-0.476038	0.182449	-2.60916	0.00907655	0.0141854	0.718949
2MIX_HIGH	INSIG1	3638	21703.4	-0.466109	0.342378	-1.36139	0.173391	0.214558	0.723914
2MIX_HIGH	CD36	948	20.1667	-0.257061	0.436719	-0.588619	0.556117	0.608536	0.836791
2MIX_HIGH	CYP1A1	1543	345.278	3.11903	0.507845	6.14169	8.16503e-10	3.02245e-09	8.68802
2MIX_HIGH	CYP1A2	1544	13.8333	-3.01505	0.84086	-3.58567	0.000336215	0.000649581	0.123703
2MIX_HIGH	CYP2B6	1555	1158.83	1.03245	0.193847	5.3261	1.00344e-07	2.94056e-07	2.04549
2MIX_HIGH	CYP2C9	1559	7875.03	-2.30976	0.153393	-15.0577	3.07099e-51	2.9616e-49	0.201694
2MIX_HIGH	CYP2C19	1557	1664.31	-2.11921	0.234991	-9.01824	1.91129e-19	1.73652e-18	0.230174
2MIX_HIGH	CYP2D6	1565	16.5278	-0.585291	0.447046	-1.30924	0.190453	0.233866	0.666515
2MIX_HIGH	CYP3A4	1576	43933.8	-0.260755	0.168074	-1.55143	0.120799	0.154534	0.834651

## Sheet: Formulated_product_LOW
meanID_bio	Probe_ID	Entrez_ID	baseMean	log2FoldChange	lfcSE	stat	pvalue	padj	Fold change
RT_LOW	PPARA	5465	2442.5	-0.186875	0.118513	-1.57683	0.114835	0.385194	0.878507
RT_LOW	NR1H2	7376	1333.06	0.129601	0.0934908	1.38624	0.165673	0.463158	1.09399
RT_LOW	NR1I2	8856	827.028	0.179907	0.175428	1.02553	0.305111	0.620889	1.13281
RT_LOW	PPARG	5468	863.667	0.230154	0.149209	1.54249	0.122953	0.400254	1.17296
RT_LOW	NR1H4	9971	867.694	0.0617543	0.106914	0.577605	0.563531	0.8123	1.04373
RT_LOW	AHR	196	2806.19	-0.283684	0.13077	-2.16933	0.0300576	0.178968	0.82149
RT_LOW	NR1I3	9970	73	-0.685414	0.302669	-2.26457	0.0235393	0.155257	0.621827
RT_LOW	NR3C1	2908	2227.44	-0.0416262	0.116919	-0.356025	0.721822	0.893167	0.971559
RT_LOW	RARA	5914	628.972	0.020853	0.131897	0.158101	0.874377	0.9565	1.01456
RT_LOW	RARG	5916	187.167	0.0425882	0.19494	0.218468	0.827064	0.940217	1.02996
RT_LOW	RARB	5915	21.3056	-0.005684	0.497795	-0.0114184	0.99089	0.997719	0.996068
RT_LOW	ACOX1	51	3145.19	-0.0125059	0.0654088	-0.191196	0.848372	0.948448	0.991369
RT_LOW	MLXIPL	51085	7062.39	0.132605	0.212199	0.624906	0.532033	0.794248	1.09627
RT_LOW	SREBF1	6720	2448.42	-0.73263	0.163479	-4.48149	7.41232e-06	0.000450828	0.601806
RT_LOW	FASN	2194	41058.2	0.138737	0.176883	0.784344	0.432839	0.728986	1.10094
RT_LOW	SCD	6319	73715.9	0.188495	0.17117	1.10121	0.270804	0.588576	1.13957
RT_LOW	INSIG1	3638	21703.4	0.924171	0.32119	2.87733	0.00401053	0.051368	1.89759
RT_LOW	CD36	948	20.1667	0.307111	0.393308	0.780842	0.434895	0.729656	1.23723
RT_LOW	CYP1A1	1543	345.278	3.09968	0.47851	6.47778	9.30847e-11	4.61999e-08	8.5723
RT_LOW	CYP1A2	1544	13.8333	1.45202	0.510319	2.84532	0.00443664		2.73591
RT_LOW	CYP2B6	1555	1158.83	0.434667	0.182572	2.3808	0.0172753	0.128323	1.3516
RT_LOW	CYP2C9	1559	7875.03	-0.547716	0.143439	-3.81846	0.000134287	0.00432989	0.684102
RT_LOW	CYP2C19	1557	1664.31	-0.212999	0.218864	-0.973203	0.330452	0.645739	0.862742
RT_LOW	CYP2D6	1565	16.5278	-0.657637	0.418764	-1.57042	0.116317		0.633916
RT_LOW	CYP3A4	1576	43933.8	0.789173	0.157657	5.00564	5.56767e-07	5.56334e-05	1.72808

[truncated: 1 more sheets: Formulated_product_HIGH]
